# Supplementary material for: Diazotroph Genomes and Their Seasonal Dynamics in a Stratified Humic Bog Lake
Source: Front Microbiol. 2020 Jul 1;11:1500. doi: 10.3389/fmicb.2020.01500 (PMC7341956; doi:10.3389/fmicb.2020.01500)
Supplement: Supplementary file 5 [file Table_2.XLSX]

## Sheet: Sheet1
NifH positive MAGs identified in Trout Bog	Detailed taxonomic information	Taxonomy (Linz et al., 2018)	nifH gene count(2007-2009)	Completeness	IMG ID	Phylophlan taxonomy (only high confidence imputed)	Used in the nitrogenase operon analysis
Composite genome from Trout Bog Hypolimnion pan-assembly TBhypo.metabat.111	Bacteria; Chlorobi; unclassified; unclassified; unclassified; unclassified; unclassified	Chlorobi;Chlorobia;Chlorobiales;;;	1061	91.7033	2582580651	d__Bacteria.p__Chlorobi.c__Chlorobia.o__Chlorobiales.f__Chlorobiaceae.g__?.s__?.t__?	yes
Composite genome from Trout Bog Epilimnion pan-assembly TBepi.metabat.211	Bacteria; Chlorobi; unclassified; unclassified; unclassified; unclassified; unclassified	Chlorobi;Chlorobia;Chlorobiales;;;	856	93.956	2582580622	d__Bacteria.p__Chlorobi.c__Chlorobia.o__Chlorobiales.f__Chlorobiaceae.g__?.s__?.t__?	yes
Composite genome from Trout Bog Hypolimnion pan-assembly TBhypo.metabat.254	Bacteria; Acidobacteria; unclassified; unclassified; unclassified; unclassified; unclassified	Acidobacteria;Holophagae;Holophagales;;;	629	80.0439	2582580662	d__Bacteria.p__Acidobacteria.c__?.o__?.f__?.g__?.s__?.t__?	yes
Composite genome from Trout Bog Hypolimnion pan-assembly TBhypo.metabat.3520.v2	Bacteria; Chlorobi; unclassified; unclassified; unclassified; unclassified; unclassified	Chlorobi;Chlorobia;Chlorobiales;;;	515	89.2857	2593339184	d__Bacteria.p__Chlorobi.c__Chlorobia.o__Chlorobiales.f__Chlorobiaceae.g__?.s__?.t__?	yes
Composite genome from Trout Bog Hypolimnion pan-assembly TBhypo.metabat.433	Bacteria; Proteobacteria; unclassified; unclassified; unclassified; unclassified; unclassified	Proteobacteria;Deltaproteobacteria;Desulfobacterales;;;	376	77.193	2582580684	d__Bacteria.p__Proteobacteria.c__Deltaproteobacteria.o__Desulfobacterales.f__Desulfobulbaceae.g__?.s__?.t__?	yes
Composite genome from Trout Bog Hypolimnion pan-assembly TBhypo.metabat.1998	Bacteria; Proteobacteria; unclassified; unclassified; unclassified; unclassified; unclassified	Proteobacteria;Betaproteobacteria;Burkholderiales;Burkholderiaceae;Polynucleobacter;PnecC	104	98.2578	2582580654	d__Bacteria.p__Proteobacteria.c__Epsilonproteobacteria.o__Campylobacterales.f__Helicobacteraceae.g__Sulfurimonas.s__?.t__?	yes
Composite genome from Trout Bog Hypolimnion pan-assembly TBhypo.metabat.2922.v2	Bacteria; Proteobacteria; unclassified; unclassified; unclassified; unclassified; unclassified	Proteobacteria;Deltaproteobacteria;Desulfobacterales;;;	84	93.3642	2593339183		yes
Composite genome from Trout Bog Hypolimnion pan-assembly TBhypo.metabat.2159	Bacteria; Proteobacteria; unclassified; unclassified; unclassified; unclassified; unclassified	Proteobacteria;Betaproteobacteria;Burkholderiales;Comamonadaceae;Rhodoferax;	71	92.4218	2582580658		yes
Composite genome from Trout Bog Hypolimnion pan-assembly TBhypo.metabat.3552	Bacteria; Proteobacteria; unclassified; unclassified; unclassified; unclassified; unclassified	Proteobacteria;Gammaproteobacteria;Methylococcales;;;	69	97.2126	2582580677	d__Bacteria.p__Verrucomicrobia.c__Verrucomicrobiae.o__Verrucomicrobiales.f__?.g__?.s__?.t__?	yes
Composite genome from Trout Bog Hypolimnion pan-assembly TBhypo.metabat.2270.v2	Bacteria; Verrucomicrobia; unclassified; unclassified; unclassified; unclassified; unclassified	NA	63	NA	NA		yes
Composite genome from Trout Bog Hypolimnion pan-assembly TBhypo.metabat.2747	Bacteria; Verrucomicrobia; unclassified; unclassified; unclassified; unclassified; unclassified	Verrucomicrobia;Verrucomicrobiae;Verrucomicrobiales;;;	49	92.4295	2582580665	d__Bacteria.p__Verrucomicrobia.c__Verrucomicrobiae.o__Verrucomicrobiales.f__?.g__?.s__?.t__?	yes
Composite genome from Trout Bog Hypolimnion pan-assembly TBhypo.metabat.2062.v2	Bacteria; Proteobacteria; unclassified; unclassified; unclassified; unclassified; unclassified	Proteobacteria;Gammaproteobacteria;Methylococcales;;;	45	93.6811	2593339178	d__Bacteria.p__Proteobacteria.c__Gammaproteobacteria.o__Methylococcales.f__Methylococcaceae.g__?.s__?.t__?	yes
Composite genome from Trout Bog Hypolimnion pan-assembly TBhypo.metabat.4645	Bacteria; Proteobacteria; unclassified; unclassified; unclassified; unclassified; unclassified	Proteobacteria;Deltaproteobacteria;Desulfuromonadales;;;	45	88.341	2582580689	d__Bacteria.p__Proteobacteria.c__Deltaproteobacteria.o__Desulfuromonadales.f__Geobacteraceae.g__Geobacter.s__?.t__?	yes
Composite genome from Trout Bog Epilimnion pan-assembly TBepi.metabat.2493	Bacteria; Chlorobi; unclassified; unclassified; unclassified; unclassified; unclassified	Chlorobi;Chlorobia;Chlorobiales;;;	36	89.011	2582580625	d__Bacteria.p__Chlorobi.c__Chlorobia.o__Chlorobiales.f__Chlorobiaceae.g__?.s__?.t__?	yes
Composite genome from Trout Bog Hypolimnion pan-assembly TBhypo.metabat.3815	Bacteria; Actinobacteria; unclassified; unclassified; unclassified; unclassified; unclassified	Actinobacteria;Actinobacteria;Solirubrobacterales;;;	28	75.1437	2582580680		no
Composite genome from Trout Bog Hypolimnion pan-assembly TBhypo.metabat.4848	Bacteria; Bacteroidetes; unclassified; unclassified; unclassified; unclassified; unclassified	Bacteroidetes;Bacteroidia;Bacteroidales;;;	28	61.3082	2582580692	d__Bacteria.p__Bacteroidetes.c__?.o__?.f__?.g__?.s__?.t__?	no
Composite genome from Trout Bog Hypolimnion pan-assembly TBhypo.metabat.2160	Bacteria; Proteobacteria; unclassified; unclassified; unclassified; unclassified; unclassified	Proteobacteria;Betaproteobacteria;Burkholderiales;Comamonadaceae;Rhodoferax;	26	64.6552	2582580659		yes
Composite genome from Trout Bog Hypolimnion pan-assembly TBhypo.metabat.4093	Bacteria; Verrucomicrobia; unclassified; unclassified; unclassified; unclassified; unclassified	Verrucomicrobia;Verrucomicrobiae;Verrucomicrobiales;;;	16	81.8273	2582580682	d__Bacteria.p__Verrucomicrobia.c__Verrucomicrobiae.o__Verrucomicrobiales.f__?.g__?.s__?.t__?	no
Composite genome from Trout Bog Hypolimnion pan-assembly TBhypo.metabat.6736	Bacteria; Elusimicrobia; unclassified; unclassified; unclassified; unclassified; unclassified	NA	3	NA	NA	d__Bacteria.p__Elusimicrobia.c__?.o__?.f__?.g__?.s__?.t__?	no
